# Supplementary material for: An Examination of Multidimensional Time Perspective and Mental Health Outcomes
Source: Int J Environ Res Public Health. 2023 Mar 7;20(6):4688. doi: 10.3390/ijerph20064688 (PMC10048536; doi:10.3390/ijerph20064688)
Supplement: Supplementary file 1 [file ijerph-20-04688-s001.zip]

Archive with 5 entries (4 files):
- Test-Retest Supplementary Material S2 FINAL.pdf
- __MACOSX/
- __MACOSX/._Test-Retest Supplementary Material 1 FINAL.docx
- __MACOSX/._Test-Retest Supplementary Material 2 FINAL.docx
- Test-Retest Supplementary Material S1 FINAL.pdf
